# Supplementary material for: Prevalence, Antibiotic-Resistance, and Replicon-Typing of Salmonella Strains among Serovars Mainly Isolated from Food Chain in Marche Region, Italy
Source: Antibiotics (Basel). 2022 May 28;11(6):725. doi: 10.3390/antibiotics11060725 (PMC9219957; doi:10.3390/antibiotics11060725)
Supplement: Supplementary file 1 [file antibiotics-11-00725-s001.zip]

Archive with 1 entries (1 files):
- antibiotics-1740950-supplementary.pdf
